# Supplementary material for: High sensitivity of summer temperatures to stratospheric sulfur loading from volcanoes in the Northern Hemisphere
Source: Proc Natl Acad Sci U S A. 2023 Nov 6;120(47):e2221810120. doi: 10.1073/pnas.2221810120 (PMC10666123; doi:10.1073/pnas.2221810120)
Supplement: Supplementary file 2 — Dataset S01 (XLSX) [file pnas.2221810120.sd01.xlsx]

## Sheet: Dataset
Concentration and isotope data measured in ice core samples and calculated volcanic fractions and isotope composition of volcanic fraction.
Core	Eruption*	Type	Bottom depth (m)	Top depth (m)	Age (CE)	Volume (mL)	[S] (ppb)	d34S (‰)	2s**	d33S (‰)	2s**	D33S (‰)	2s**	fvolc	s	d34Svolc (‰)	s	d33Svolc (‰)	s	D33Svolc (‰)	s
Tunu	Huaynaputina	bkgd	64.985	64.935	1600.82	29.2	18.7333	11.79	0.12	6.3	0.32	0.24	0.32
Tunu	Huaynaputina	event	64.935	64.885	1601.26	25.7	25.7333	8.12	0.32	4.36	0.1	0.19	0.18	0.272031	0.124126
Tunu	Huaynaputina	event	64.885	64.86	1601.61	19.1	36.9	8.14	0.32	4.62	0.09	0.43	0.18	0.492418	0.0871397
Tunu	Huaynaputina	event	64.86	64.835	1601.84	15.1	46.6667	6	0.32	3.42	0.1	0.33	0.2	0.598852	0.068815
Tunu	Huaynaputina	event	64.835	64.81	1602.09	23.1	27.9	0.02	0.12	-0.53	0.28	-0.54	0.28	0.326718	0.115952
Tunu	Huaynaputina	event	64.81	64.785	1602.34	28.9	32.5	-1.86	0.26	-1.66	0.09	-0.71	0.16	0.424256	0.0995311
Tunu	Huaynaputina	event	64.785	64.76	1602.59	15.5	42.1333	-0.86	0.32	-1.08	0.1	-0.63	0.18	0.556237	0.0764013
Tunu	Huaynaputina	event	64.76	64.74	1602.84	22.4	30.3	-0.67	0.11	-1.09	0.3	-0.75	0.3	0.383292	0.107553
Tunu	Huaynaputina	event	64.735	64.71	1603.1	28.6	24.0333	1.02	0.34	0	0.1	-0.53	0.2	0.217924	0.129107
Tunu	Huaynaputina	event	64.71	64.66	1603.52	65.2	10.7667	6.62	0.34	3.08	0.1	-0.32	0.2	0	0.0102231
Tunu	Huaynaputina	event	64.66	64.615	1603.99	28.6	23.8	6.13	0.26	2.95	0.09	-0.2	0.16	0.211701	0.129352
Tunu	UE 1458	bkgd	81.385	81.335	1458.59	73.8	11.8667	11.04	0.11	5.83	0.16	0.16	0.16
Tunu	UE 1458	event	81.335	81.285	1458.99	29.9	28.5333	12.56	0.2	6.89	0.16	0.44	0.2	0.583675	0.113062	13.5149	1.93297	7.67428	1.06162	0.754706	0.24772
Tunu	UE 1458	event	81.285	81.2605	1459.31	19.8	44.7	14.23	0.11	8.24	0.12	0.93	0.14	0.735188	0.0727572	15.2883	0.946777	9.11211	0.563438	1.27509	0.161188
Tunu	UE 1458	event	81.2605	81.236	1459.51	16.3	51.9	12.22	0.12	7.31	0.12	1.03	0.14	0.771921	0.0621285	12.5214	0.680278	7.75599	0.38893	1.34149	0.141871
Tunu	UE 1458	event	81.236	81.2115	1459.71	15.2	56.9333	9.59	0.12	5.74	0.14	0.81	0.14	0.791785	0.0568653	9.24984	0.602186	5.76039	0.312725	1.02654	0.12345
Tunu	UE 1458	event	81.2115	81.187	1459.9	13.3	65.1333	5.01	0.11	2.76	0.12	0.18	0.12	0.818721	0.0497517	3.73472	0.666941	2.14329	0.337594	0.227209	0.0824149
Tunu	UE 1458	event	81.187	81.1625	1460.09	14.5	63.3	1.59	0.11	0.73	0.14	-0.09	0.14	0.813631	0.0511596	-0.520897	0.916393	-0.372783	0.483212	-0.105873	0.0937978
Tunu	UE 1458	event	81.1625	81.138	1460.28	11.6	77.3	-0.41	0.11	-0.41	0.14	-0.19	0.14	0.845972	0.0420492	-2.45225	0.780619	-1.49622	0.418614	-0.232214	0.0899594
Tunu	UE 1458	event	81.138	81.1135	1460.48	10.8	73	-3.62	0.11	-2.34	0.12	-0.48	0.14	0.837402	0.0439649	-6.41101	1.03354	-3.8709	0.560689	-0.560164	0.0835252
Tunu	UE 1458	event	81.1135	81.089	1460.66	13	69.4	-4.27	0.11	-2.75	0.12	-0.55	0.14	0.829249	0.0461025	-7.38323	1.14115	-4.46552	0.623714	-0.653712	0.0876116
Tunu	UE 1458	event	81.089	81.0645	1460.85	33.1	28.9	-5.4	0.11	-3.45	0.12	-0.67	0.14	0.588268	0.112459	-16.8554	7.04524	-9.79966	3.89361	-1.08775	0.252961
Tunu	UE 1458	event	81.0645	81.04	1461.03	20.5	41.8333	-6.14	0.11	-4.02	0.12	-0.85	0.14	0.715994	0.0776899	-12.8414	2.90419	-7.81771	1.62477	-1.17204	0.156889
Tunu	UE 1458	event	81.04	81.0155	1461.18	22.1	37.9	-6.31	0.11	-4.01	0.12	-0.75	0.14	0.687736	0.0858931	-14.1404	3.52439	-8.37861	1.9542	-1.07332	0.164456
Tunu	UE 1458	event	81.0155	80.991	1461.37	33.7	29.1	-4.31	0.11	-2.99	0.1	-0.77	0.1	0.59086	0.111593	-14.8465	6.11915	-8.94215	3.42494	-1.26208	0.274609
Tunu	UE 1458	event	80.991	80.965	1461.55	33.4	31.5	-2.34	0.11	-1.81	0.12	-0.61	0.14	0.621552	0.102855	-10.3504	4.28758	-6.29764	2.37415	-0.951094	0.197252
Tunu	UE 1458	event	80.965	80.94	1461.74	33.4	20.8333	0.33	0.11	-0.34	0.12	-0.51	0.14	0.4287	0.154693
Tunu	UE 1458	event	80.94	80.915	1461.92	33.1	15.0667	3.85	0.12	1.72	0.14	-0.26	0.14	0.210316	0.183323
Tunu	UE 1458	event	80.915	80.89	1462.11	33.5	23.7	3.42	0.12	1.36	0.12	-0.4	0.14	0.502265	0.13645
Tunu	UE 1458	event	80.89	80.865	1462.29	32.5	18.9	2.98	0.12	1.06	0.14	-0.47	0.16	0.369206	0.167832
Tunu	UE 1458	event	80.865	80.815	1462.55	67.2	14.7	9.19	0.12	4.35	0.12	-0.37	0.14	0.195819	0.18605
Tunu	UE 1458	event	80.815	80.765	1462.92	56.7	11.4	9.58	0.14	4.79	0.14	-0.13	0.16	0	0.149839
Tunu	UE 1453	bkgd	82.155	82.095	1452.55	50.5	13.3	10.55	0.12	5.45	0.09	0.03	0.1
Tunu	UE 1453	event	82.095	82.045	1452.96	26.3	24.8667	9.21	0.12	4.88	0.09	0.14	0.1	0.464475	0.129024
Tunu	UE 1453	event	82.045	82.0242	1453.26	6.6	99.3333	6.08	0.12	3.24	0.09	0.12	0.1	0.866632	0.0324022	5.42272	0.395278	2.91809	0.203915	0.131924	0.0636493
Tunu	UE 1453	event	82.0242	82.0034	1453.44	5.2	129.4	6.01	0.12	3.27	0.09	0.18	0.1	0.897555	0.0250608	5.51549	0.293281	3.03548	0.152609	0.200402	0.0615309
Tunu	UE 1453	event	82.0034	81.9826	1453.59	9.2	69.7	7.05	0.12	3.94	0.09	0.32	0.1	0.809244	0.0466926	6.25985	0.586006	3.60748	0.294306	0.390351	0.0712533
Tunu	UE 1453	event	81.9826	81.9618	1453.75	18.7	35.1667	7.26	0.12	4.04	0.09	0.31	0.1	0.621995	0.0927523
Tunu	UE 1453	event	81.9618	81.941	1453.91	19	33.8	5.96	0.12	3.24	0.09	0.18	0.1	0.605662	0.0946673
Tunu	UE 1453	event	81.941	81.9202	1454.06	18.9	34.7667	4.98	0.12	2.52	0.09	-0.04	0.1	0.616281	0.0937155
Tunu	UE 1453	event	81.9202	81.8994	1454.22	22.9	28.9333	5.25	0.12	2.59	0.09	-0.11	0.1	0.539653	0.112444
Tunu	UE 1453	event	81.8994	81.8786	1454.37	26.5	23.5333	6.25	0.12	3.11	0.09	-0.1	0.1	0.434829	0.136595
Tunu	UE 1453	event	81.8786	81.8578	1454.53	27.1	21.1	4.18	0.12	2.03	0.09	-0.12	0.1	0.369206	0.152735
Tunu	UE 1453	event	81.8578	81.837	1454.69	27.2	25.3667	4.17	0.12	1.97	0.09	-0.18	0.1	0.475465	0.128505
Tunu	UE 536	bkgd	183.16	183.11	533.765	27.2	20.2	14.65	0.2	7.46	0.36	-0.06	0.36
Tunu	UE 536	event	183.11	183.06	534.335	19.4	33.4	11.9	0.16	6.03	0.18	-0.08	0.18	0.394243	0.096327
Tunu	UE 536	event	183.06	183.03	534.84	16.3	36.2	9.06	0.18	4.68	0.26	0.03	0.26	0.442018	0.0906696
Tunu	UE 536	event	183.03	183	535.17	14.8	40.6333	6.67	0.2	3.45	0.28	0.02	0.28	0.503415	0.0801377
Tunu	UE 536	event	183	182.97	535.455	18	36.5667	9.3	0.16	5.13	0.2	0.36	0.2	0.447044	0.0870255
Tunu	UE 536	event	182.97	182.94	535.745	11.5	54.5333	9.85	0.18	5.3	0.34	0.24	0.35	0.629606	0.0595408
Tunu	UE 536	event	182.94	182.91	536.05	7.5	95.6	1.28946	0.167477	1.0385	0.200606	0.374318	0.218709	0.788681	0.0341936	-2.24824	0.931016	-0.676868	0.474469	0.486151	0.140302
Tunu	UE 536	event	182.91	182.88	536.375	3.8	201.733	0.9	0.16	0.7	0.2	0.24	0.2	0.900039	0.0160883	-0.613934	0.372307	-0.0519632	0.213181	0.267335	0.11958
Tunu	UE 536	event	182.88	182.85	536.705	3.5	181.767	2.22	0.18	1.23	0.16	0.09	0.16	0.888578	0.0179056	0.687619	0.40352	0.449057	0.217953	0.0976221	0.104545
Tunu	UE 536	event	182.85	182.82	536.995	9.3	78.4333	2.45	0.16	1.42	0.18	0.15	0.18	0.742245	0.0415813	-1.73907	1.19169	-0.675459	0.611195	0.222828	0.134421
Tunu	UE 536	event	182.82	182.79	537.225	10.9	65.7667	4.82	0.16	2.67	0.16	0.19	0.16	0.693648	0.0498321	0.552426	1.42699	0.562143	0.722855	0.283261	0.132244
Tunu	UE 536	event	182.79	182.76	537.435	9.8	68.2667	4.75	0.16	2.57	0.18	0.13	0.18	0.703512	0.0474601	0.649007	1.34353	0.51383	0.69013	0.184977	0.141885
Tunu	UE 536	event	182.76	182.72	537.68	10	71.0333	6.76	0.16	3.48	0.14	0	0.14	0.715476	0.0454747	3.68041	1.1159	1.9085	0.577234	0.0121112	0.114964
Tunu	UE 536	event	182.72	182.69	537.92	17.2	30.8667	5.46	0.22	2.82	0.24	0.01	0.24	0.344006	0.104085	-11.6985	55.8241	-5.9583	28.594	-0.277929	26.1291
Tunu	UE 536_540	event	182.69	182.66	538.13	12.2	47.0667	4.49	0.197905	2.39	0.304376	0.08	0.320987	0.570259	0.0685832
Tunu	UE 536_540	event	182.66	182.63	538.345	19	30.5	2.54	0.200969	1.16	0.189397	-0.15	0.215832	0.336944	0.105381
Tunu	UE 536_540	event	182.63	182.6	538.555	22.5	27.4667	5.76	0.182188	2.81	0.357935	-0.15	0.370028	0.264585	0.116815
Tunu	UE 536_540	event	182.6	182.57	538.77	23.7	24.9333	4.22	0.192895	2.35	0.303237	0.18	0.319095	0.18995	0.122287
Tunu	UE 536_540	event	182.57	182.54	539	18.4	39.6333	6.32	0.154313	3.04	0.263068	-0.21	0.27481	0.491393	0.0800699
Tunu	UE 536_540	event	182.54	182.51	539.275	16.2	40.8667	7.34	0.165678	3.46	0.216365	-0.31	0.232582	0.505194	0.0794771
Tunu	UE 540	event	182.51	182.48	539.58	21	24.6	12.13	0.11	6.43	0.09	0.2	0.1	0.176724	0.123179
Tunu	UE 540	event	182.48	182.45	539.875	15.4	41.8333	17.04	0.11	9.6	0.09	0.86	0.1	0.517724	0.0774152
Tunu	UE 540	event	182.45	182.42	540.115	17.5	33.5333	18.92	0.11	10.68	0.09	0.98	0.1	0.397304	0.0958802
Tunu	UE 540	event	182.42	182.39	540.305	9.6	74.1667	13.44	0.11	7.63	0.09	0.73	0.1	0.728087	0.0441463	13.0165	0.81399	7.67376	0.415778	1.00634	0.0952923
Tunu	UE 540	event	182.39	182.36	540.495	12.8	54.4	8.81	0.11	4.93	0.09	0.41	0.1	0.628828	0.0596894	5.43912	1.59212	3.43809	0.782123	0.645179	0.109002
Tunu	UE 540	event	182.36	182.33	540.685	12.8	61.5	6.13	0.11	3.27	0.09	0.11	0.1	0.671205	0.0521443	2.03135	1.47846	1.23004	0.748189	0.18233	0.0819876
Tunu	UE 540	event	182.33	182.3	540.875	10.8	59	3.39	0.11	1.73	0.09	-0.01	0.1	0.657343	0.0552778	-2.37412	1.83941	-1.23155	0.947133	-0.00874773	0.0813041
Tunu	UE 540	event	182.3	182.27	541.105	6.4	95.9	2.37	0.11	1.14	0.09	-0.09	0.1	0.78885	0.0335142	-0.875925	0.880657	-0.544324	0.456196	-0.0951259	0.0674096
Tunu	UE 540	event	182.27	182.24	541.385	10	63.1667	2.46	0.11	0.98	0.09	-0.29	0.1	0.682171	0.0515947	-3.14901	1.73446	-2.03031	0.917274	-0.408272	0.0842065
Tunu	UE 540	event	182.21	182.18	541.97	10.1	62.9333	2.17	0.11	0.68	0.09	-0.43	0.1	0.679374	0.0520575	-3.66779	1.77091	-2.52253	0.951373	-0.629497	0.0915773
Tunu	UE 626	bkgd	173.63	173.68	625.723	46	14.4667	9.93	0.4	5.16	0.16	0.06	0.26
Tunu	UE 626	bkgd	173.58	173.63	626.209	29.7	14.5667	8.47	0.11	4.36	0.14	0	0.14
Tunu	UE 626	event	173.548	173.58	626.604	24.2	26.5667	8.28	0.11	4.34	0.14	0.08	0.14	0.456168	0.120774
Tunu	UE 626	event	173.516	173.548	626.906	23.9	29.4667	5.83	0.11	3.09	0.14	0.09	0.14	0.507643	0.110146
Tunu	UE 626	event	173.484	173.516	627.208	27.1	57.0667	5.77	0.11	3.21	0.14	0.24	0.14	0.744818	0.0560074	4.65282	0.848916	2.71541	0.435786	0.325964	0.10589
Tunu	UE 626	event	173.452	173.484	627.509	23	143.367	7.15	0.11	4.2	0.16	0.52	0.16	0.898409	0.0227314	6.93198	0.257104	4.14283	0.155084	0.583443	0.0948653
Tunu	UE 626	event	173.42	173.452	627.803	30.5	104.5	7.35	0.11	4.3	0.14	0.52	0.14	0.861456	0.0309382	7.06326	0.363241	4.23278	0.198455	0.605403	0.0906484
Tunu	UE 626	event	173.388	173.42	628.096	34.4	75.4333	6.4	0.11	3.66	0.12	0.37	0.12	0.806981	0.0431527	5.76857	0.56525	3.4212	0.290198	0.458404	0.0879177
Tunu	UE 626	event	173.356	173.388	628.39	18.5	64.7667	2.7	0.11	1.42	0.12	0.03	0.12	0.775645	0.0503815	0.885781	0.846166	0.499314	0.438522	0.0418842	0.0868706
Tunu	UE 626	event	173.324	173.356	628.679	28.1	27.4667	0.2	0.11	-0.4	0.12	-0.5	0.12	0.473322	0.117964
Tunu	UE 626	event	173.29	173.324	628.973	45.5	16.3	1.38	0.11	0.18	0.12	-0.53	0.12	0.11186	0.151224
Tunu	UE 626	event	173.24	173.29	629.348	42	15.6	5.57	0.11	2.48	0.12	-0.39	0.12	0.0705702	0.14468
Tunu	UE 626	event	173.19	173.24	629.797	48.9	13.2333	7.37	0.11	3.75	0.12	-0.04	0.12	0	0.109288
NGRIP	UE 1182	bkgd	176	175.81	1181.57	15.7	43.5	6.46	0.2	3.24	0.1	-0.08	0.14
NGRIP	UE 1182	event	175.81	175.78	1182.2	11.5	55.6667	5.35	0.2	2.71	0.1	-0.04	0.16	0.212895	0.2429
NGRIP	UE 1182	event	175.78	175.76	1182.35	8.6	78.8333	-0.84	0.2	-0.42	0.12	0.01	0.14	0.44571	0.209697
NGRIP	UE 1182	event	175.76	175.74	1182.46	6.4	117.667	-0.43	0.2	-0.19	0.1	0.04	0.16	0.630494	0.143104
NGRIP	UE 1182	event	175.74	175.72	1182.58	4.8	166.667	1.24	0.2	0.64	0.12	0.01	0.16	0.739227	0.100399	-0.525142	1.18571	-0.2672	0.609187	0.00285983	0.109579
NGRIP	UE 1182	event	175.72	175.7	1182.68	4.7	214.5	2.05	0.2	1.06	0.1	0.01	0.16	0.796616	0.0790852	0.972367	0.701459	0.50978	0.360479	0.00789999	0.091242
NGRIP	UE 1182	event	175.7	175.68	1182.79	4.7	245.167	2.3	0.2	1.16	0.1	-0.03	0.14	0.821769	0.0690806	1.437	0.551966	0.713117	0.285861	-0.0293774	0.0878809
NGRIP	UE 1182	event	175.68	175.66	1182.89	4.6	242.667	1.29	0.22	0.58	0.1	-0.08	0.14	0.821704	0.0699542	0.221143	0.651002	0.00755049	0.340394	-0.103747	0.0947793
NGRIP	UE 1182	event	175.66	175.64	1183	3.5	139.833	2.06	0.22	0.91	0.12	-0.15	0.16	0.687907	0.120132	0.157399	1.49975	-0.143098	0.810303	-0.218047	0.135422
NGRIP	UE 1182	event	175.64	175.62	1183.1	9.9	69.5	4.36	0.22	2.06	0.1	-0.19	0.16	0.379593	0.229758
NGRIP	UE 1182	event	175.62	175.6	1183.2	15.3	43.6667	5.95	0.18	2.97	0.1	-0.09	0.14	0.00143421	0.225677
NGRIP	UE 1182	event	175.6	175.45	1183.64	15.3	44.3333	6.42	0.2	3.23	0.12	-0.07	0.16	0.0160825	0.228373
B40	UE 540	bkgd	128.65	128.54	537.33	36	31.3	11.51	0.22	6.09	0.2	0.18	0.22
B40	UE 540	event	128.54	128.5	538.679	11.6	37.5667	11.22	0.26	5.82	0.2	0.06	0.24	0.266066	0.108518
B40	UE 540	event	128.5	128.46	539.393	12.6	35.6333	15.51	0.22	8.34	0.2	0.38	0.22	0.226528	0.110782
B40	UE 540	event	128.46	128.42	540.107	9.9	46.2333	18.82	0.24	10.73	0.14	1.08	0.18	0.403981	0.0880481
B40	UE 540	event	128.42	128.38	540.804	12.1	75.3667	13.58	0.14	7.66	0.12	0.69	0.14	0.635021	0.053654	14.0443	0.63721	8.28337	0.364288	1.08511	0.145715
B40	UE 540	event	128.38	128.34	541.464	13.2	69.0667	5.23	0.2	2.54	0.16	-0.15	0.2	0.601706	0.0585439	0.282498	1.46917	-0.090244	0.782356	-0.241719	0.162278
B40	UE 540	event	128.3	128.26	542.676	13.4	44.4	9.3	0.18	4.5	0.16	-0.28	0.18	0.378854	0.0913001
B40	UE 540	event	128.26	128.22	543.264	12.8	21.3333	12.57	0.14	6.44	0.12	-0.01	0.14	0	0.0281337
B40	UE 540	bkgd	128.22	128.11	544.36	36	29.4667	13.6	0.11	7.05	0.12	0.07	0.12
B40	UE 540	bkgd	128.11	128	545.971	40.1	21.9333	13.13	0.11	6.62	0.12	-0.11	0.12
B40	UE 1458	bkgd	60.62	60.54	1456.82	33.4	24.2333	13.94	0.12	7.11	0.1	-0.05	0.12
B40	UE 1458	bkgd	60.54	60.46	1458.14	26.7	30	14.05	0.2	7.22	0.16	0.01	0.2
B40	UE 1458	event	60.46	60.42	1459.13	8.1	97.0333	14.59	0.28	8.2	0.22	0.72	0.26	0.720718	0.0419957	14.8086	0.460488	8.57788	0.274072	0.98646	0.191047
B40	UE 1458	event	60.42	60.38	1459.74	4.3	178.667	10.92	0.2	6.5	0.16	0.9	0.2	0.848477	0.0227935	10.3778	0.241145	6.37696	0.136491	1.04965	0.11603
B40	UE 1458	event	60.38	60.34	1460.3	4.6	177.233	5.36	0.3	3	0.22	0.25	0.26	0.84708	0.0228587	3.81287	0.381459	2.24855	0.2103	0.287445	0.157801
B40	UE 1458	event	60.34	60.3	1460.8	7.4	108.367	-0.08	0.18	-0.31	0.18	-0.27	0.2	0.7502	0.037679	-4.74978	1.0247	-2.80226	0.554817	-0.344209	0.138617
B40	UE 1458	event	60.3	60.26	1461.24	16.5	50.6333	0.74	0.24	-0.11	0.24	-0.49	0.28	0.464852	0.0812631
B40	UE 1458	event	60.26	60.22	1461.67	22.5	35.9667	1.65	0.2	0.22	0.18	-0.63	0.2	0.246497	0.11116
B40	UE 1458	event	60.22	60.18	1462.11	27	25.8333	7.56	0.16	3.35	0.14	-0.53	0.16	0	0.0750799
B40	UE 1458	event	60.18	60.1	1462.76	33	26.5	11.19	0.18	5.65	0.18	-0.1	0.22	0	0.081015
* UE stands for unidentified eruption. Eruptions are labelled by the dates discussed in the paper, and in the case of the two eruptions at 1600, they are labelled Huaynaputina
** Reported measurement uncertainty is the larger of the analytical uncertainty and the external reproducibility (0.11‰ for d34S, 0.09‰ for d33S, and 0.1‰ for D33S).
